# Supplementary material for: Undernourished and Undertreated: The Role of Nutritional Care in Geriatric Hospital Outcomes
Source: Nutrients. 2025 Sep 22;17(18):3021. doi: 10.3390/nu17183021 (PMC12472704; doi:10.3390/nu17183021)
Supplement: Supplementary file 1 [file nutrients-17-03021-s001.zip]

Archive with 1 entries (1 files):
- nutrients-3837127-supplementary.pdf
